# Supplementary material for: Deformation Driven Suction Cups: A Mechanics‐Based Approach to Wearable Electronics
Source: Adv Sci (Weinh). 2026 Feb 10;13(20):e20417. doi: 10.1002/advs.202520417 (PMC13067814; doi:10.1002/advs.202520417)
Supplement: Supplementary file 2 — Supporting File 2: advs74135‐sup‐0002‐MovieS1‐S5.zip. [file ADVS-13-e20417-s001.zip]

Archive with 5 entries (5 files):
- VC_SI5_EMG.mp4
- VC_SI1_weight lifting.mp4
- VC_SI2_IMU.mp4
- VC_SI3_LRA VR.mp4
- VC_SI4_Wristband.mp4
